# Supplementary material for: Antiviral mechanisms of two broad-spectrum monoclonal antibodies for rabies prophylaxis and therapy
Source: Front Immunol. 2023 Aug 10;14:1186063. doi: 10.3389/fimmu.2023.1186063 (PMC10449259; doi:10.3389/fimmu.2023.1186063)
Supplement: Supplementary file 4 [file Table_1.xlsx]

## Sheet: Controls
		Not treated				Not treated
non-infected/blank		MOI 0.1 1dpi	MOI 0.1 4dpi	MOI 0.1 6dpi		MOI 1 1dpi	MOI 1 4dpi	MOI 1 6dpi
0.2		2.85798	88.96	91.52		25.4647	119.8	104.19
0.1		2.69535	93.65	96.71		23.417	95.38	94.88
0.06		2.35552	94.66	83.92		23.5509	93.04	95.56
0.62		3.15404	111.19	91.47		26.116	97.6	97.82
0.1		2.26036	91.1	93.13		21.6749	113.91	102.27
0.83		2.33713	88.81	95.03		21.5374	99.98	103.21
0.16		2.28369	98.87	94.65		21.1048	96.61	98.65
0.07		2.63081	99.31	83.69		22.8385	100.88	95.83
0.14		2.11361				20.5536
0.11		2.77949				19.7434
0.16		2.39432				18.573
0.13		2.86962				18.3668
	Average	2.56099	95.8187	91.265		21.9118	102.15	99.0512
	Infection increase rate (%)		37.4147	35.6366			4.66188	4.52046
		values from 3 indipendent experiments, all the techical replicates are shown

## Sheet: Neutr 0,1
log10(Abs)	RVC20+RVC58 4 dpi			RVC20+RVC58 6 dpi
0.1	0.1	0.09	0.14	0.16	0.32	0.07
1	0.05	0.19	0.17	0.1	0.26	0.18
10	0.1	0.09	0.06	0.09	0.04	0.12
100	0.04	0.09	0.15	0.59	0.18	0.26
	mean values from 3 indipendent experiments

## Sheet: Neutr 0,1 - blank
log10(Abs)	RVC20+RVC58 4 dpi			RVC20+RVC58 6 dpi					non-infected/blank
0.1	0.1	0.09	0.14	0.16	0.32	0.07			0.2
1	0.05	0.19	0.17	0.1	0.26	0.18			0.1
10	0.1	0.09	0.06	0.09	0.04	0.12			0.06
100	0.04	0.09	0.15	0.59	0.18	0.26			0.62
									0.1
									0.83
log10(Abs)	RVC20+RVC58 4 dpi			RVC20+RVC58 6 dpi					0.16
0.1	-0.123333	-0.133333	-0.0833333	-0.0633333	0.0966667	-0.153333			0.07
1	-0.173333	-0.0333333	-0.0533333	-0.123333	0.0366667	-0.0433333			0.14
10	-0.123333	-0.133333	-0.163333	-0.133333	-0.183333	-0.103333			0.11
100	-0.183333	-0.133333	-0.0733333	0.366667	-0.0433333	0.0366667			0.16
									0.13
									0.223333

## Sheet: Neutr 1
log10(Abs)	RVC20+RVC58 4 dpi			RVC20+RVC58 6 dpi
0.1	0.04	0.21	0.07	0.1	0.09	3.38
1	0.06	0.07	0.02	0.1	0.07	0.17
10	0.07	0.06	0.05	0.12	0.08	0.06
100	0.09	0.08	0.07	0.12	0.12	0.21
	mean values from 3 indipendent experiments

## Sheet: Neutr 1 - blank
log10(Abs)	RVC20+RVC58 4 dpi			RVC20+RVC58 6 dpi					non-infected/blank
0.1	0.04	0.21	0.07	0.1	0.09	3.38			0.2
1	0.06	0.07	0.02	0.1	0.07	0.17			0.1
10	0.07	0.06	0.05	0.12	0.08	0.06			0.06
100	0.09	0.08	0.07	0.12	0.12	0.21			0.62
									0.1
									0.83
log10(Abs)	RVC20+RVC58 4 dpi			RVC20+RVC58 6 dpi					0.16
0.1	-0.183333	-0.0133333	-0.153333	-0.123333	-0.133333	3.15667			0.07
1	-0.163333	-0.153333	-0.203333	-0.123333	-0.153333	-0.0533333			0.14
10	-0.153333	-0.163333	-0.173333	-0.103333	-0.143333	-0.163333			0.11
100	-0.133333	-0.143333	-0.153333	-0.103333	-0.103333	-0.0133333			0.16
									0.13
									0.223333

## Sheet: Treat 0,1
log10(Abs)	RVC20+RVC58 4 dpi			RVC20+RVC58 6 dpi
0.1	5.23	4.96	8.73	3.99	4.95	4.34
1	5.05	7.11	6.26	3.67	3.96	4.25
10	5.93	6.71	6.97	4.81	3.73	3.88
100	7.64	6.19	7.29	3.35	4.79	4.11
	mean values from 3 indipendent experiments

## Sheet: Treat 0,1 - blank
log10(Abs)	RVC20+RVC58 4 dpi			RVC20+RVC58 6 dpi					non-infected/blank
0.1	5.23	4.96	8.73	3.99	4.95	4.34			0.2
1	5.05	7.11	6.26	3.67	3.96	4.25			0.1
10	5.93	6.71	6.97	4.81	3.73	3.88			0.06
100	7.64	6.19	7.29	3.35	4.79	4.11			0.62
									0.1
									0.83
log10(Abs)	RVC20+RVC58 4 dpi			RVC20+RVC58 6 dpi					0.16
0.1	5.00667	4.73667	8.50667	3.76667	4.72667	4.11667			0.07
1	4.82667	6.88667	6.03667	3.44667	3.73667	4.02667			0.14
10	5.70667	6.48667	6.74667	4.58667	3.50667	3.65667			0.11
100	7.41667	5.96667	7.06667	3.12667	4.56667	3.88667			0.16
Infection (%)	6.08333			4.20333					0.13
average	5.91667			3.73667					0.223333
	6.31333			3.91667
	6.81667			3.86
	Not treated
	MOI 0.1 1dpi
Average	2.56099
	Infection increase rate (%)
log10(Abs)	RVC20+RVC58 4 dpi			RVC20+RVC58 6 dpi
0.1	1.95497	1.84954	3.32163	1.47078	1.84564	1.60745
1	1.88469	2.68906	2.35716	1.34583	1.45907	1.57231
10	2.2283	2.53287	2.63439	1.79097	1.36926	1.42783
100	2.89601	2.32983	2.75935	1.22088	1.78316	1.51764
Infection increase rate (%)			Infection increase rate (%)
Average	2.37538		Average	1.64129
	2.3103			1.45907
	2.46519			1.52935
	2.66173			1.50723

## Sheet: Treat 1
log10(Abs)	RVC20+RVC58 4 dpi			RVC20+RVC58 6 dpi
0.1	41.86	38.84	37.43	26.94	22.63	23.21
1	40.05	42.2	43.06	24.29	28.49	23.04
10	37.56	41.81	39.81	24.52	24.42	29.75
100	40.45	35.99	34.36	27.15	24.79	23.4
	mean values from 3 indipendent experiments

## Sheet: Treat 1 - blank
log10(Abs)	RVC20+RVC58 4 dpi			RVC20+RVC58 6 dpi					non-infected/blank
0.1	41.86	38.84	37.43	26.94	22.63	23.21			0.2
1	40.05	42.2	43.06	24.29	28.49	23.04			0.1
10	37.56	41.81	39.81	24.52	24.42	29.75			0.06
100	40.45	35.99	34.36	27.15	24.79	23.4			0.62
									0.1
									0.83
log10(Abs)	RVC20+RVC58 4 dpi			RVC20+RVC58 6 dpi					0.16
0.1	41.6367	38.6167	37.2067	26.7167	22.4067	22.9867			0.07
1	39.8267	41.9767	42.8367	24.0667	28.2667	22.8167			0.14
10	37.3367	41.5867	39.5867	24.2967	24.1967	29.5267			0.11
100	40.2267	35.7667	34.1367	26.9267	24.5667	23.1767			0.16
Infection (%)	39.1533			24.0367					0.13
average	41.5467			25.05					0.223333
	39.5033			26.0067
	36.71			24.89
	Not treated
	MOI 0.1 1dpi
Average	21.9118
	Infection increase rate (%)
log10(Abs)	RVC20+RVC58 4 dpi			RVC20+RVC58 6 dpi
0.1	1.9002	1.76237	1.69802	1.21928	1.02259	1.04906
1	1.81759	1.91571	1.95496	1.09835	1.29002	1.0413
10	1.70396	1.89792	1.80664	1.10884	1.10428	1.34753
100	1.83585	1.63231	1.55792	1.22887	1.12116	1.05773
Infection increase rate (%)			Infection increase rate (%)
Average	1.78686		Average	1.09698
	1.89609			1.14322
	1.80284			1.18688
	1.67536			1.13592
