# Supplementary material for: Antiviral mechanisms of two broad-spectrum monoclonal antibodies for rabies prophylaxis and therapy
Source: Front Immunol. 2023 Aug 10;14:1186063. doi: 10.3389/fimmu.2023.1186063 (PMC10449259; doi:10.3389/fimmu.2023.1186063)
Supplement: Supplementary file 6 [file Presentation_1.zip]

Archive with 3 entries (3 files):
- Supplementary Video 3.avi
- Supplementary Video 1 compressed.mp4
- Supplementary Video 2.avi
