# Supplementary material for: Antiviral mechanisms of two broad-spectrum monoclonal antibodies for rabies prophylaxis and therapy
Source: Front Immunol. 2023 Aug 10;14:1186063. doi: 10.3389/fimmu.2023.1186063 (PMC10449259; doi:10.3389/fimmu.2023.1186063)
Supplement: Supplementary file 7 [file Presentation_2.zip]

Archive with 3 entries (3 files):
- Supplementary Video 5.avi
- Supplementary Video 6.avi
- Supplementary Video 4.avi
